# Supplementary material for: Plasma proteome alterations by MAPK inhibitors in BRAFV600-mutated metastatic cutaneous melanoma
Source: Neoplasia. 2021 Jul 8;23(8):783–91. doi: 10.1016/j.neo.2021.06.002 (PMC8274243; doi:10.1016/j.neo.2021.06.002)
Supplement: Supplementary file 2 [file mmc2.xlsx]

## Sheet: Overview
Supplementary File 2
	Supplementary tables for study:
	Plasma proteome alterations by MAPK inhibitors in BRAFV600-mutated metastatic cutaneous melanoma
	Haris Babačić, Hanna Eriksson, Maria Pernemalm. 2021
	The following sheets contain the following tables:
		Table S0. All proteins analysed with PEA.
		Table S1. Change in plasma levels during treatment with MAP-Kinase inhibitors analysed with PEA.
		Table S2. Difference in pre-treatment protein plasma levels between responders and non-responders to MAP-Kinase inhibitors, analysed with PEA.
		Table S3. Difference in log2-FC of protein plasma levels between responders and non-responders to MAP-Kinase inhibitors, analysed with PEA.
		Table S4. Change in plasma levels during treatment with BRAF inhibitors analysed with PEA
		Table S5. Change in plasma levels during BRAFi+MEKi treatment analysed with HiRIEF LC-MS/MS.
		Table S6. Proteins' pre-treatment levels associated with progression free survival (PFS), after adjustment for response, age, sex, and abnormal LDH levels.

## Sheet: Table S0
Table S0. All proteins analysed with PEA.
	NA = missing values. The proteins labelled in red were not included in the main analysis due to insufficient observations.
	Protein target	UniProt No.	Gene ID	NA < 20%	Included
	Adenosine deaminase	P00813	ADA	Yes	Yes
	Adhesion G-protein coupled receptor G1	Q9Y653	ADGRG1	Yes	Yes
	Angiopoetin-1 receptor	Q02763	TEK	Yes	Yes
	Angiopoietin-1	Q15389	ANGPT1	Yes	Yes
	Angiopoietin-2	O15123	ANGPT2	Yes	Yes
	Arginase-1	P05089	ARG1	No	No
	C-C motif chemokine 13	Q99616	CCL13	Yes	Yes
	C-C motif chemokine 17	Q92583	CCL17	Yes	Yes
	C-C motif chemokine 19	Q99731	CCL19	Yes	Yes
	C-C motif chemokine 2	P13500	CCL2	Yes	Yes
	C-C motif chemokine 20	P78556	CCL20	Yes	Yes
	C-C motif chemokine 23	P55773	CCL23	Yes	Yes
	C-C motif chemokine 3	P10147	CCL3	Yes	Yes
	C-C motif chemokine 4	P13236	CCL4	Yes	Yes
	C-C motif chemokine 7	P80098	CCL7	Yes	Yes
	C-C motif chemokine 8	P80075	CCL8	Yes	Yes
	C-X-C motif chemokine 1	P09341	CXCL1	Yes	Yes
	C-X-C motif chemokine 10	P02778	CXCL10	Yes	Yes
	C-X-C motif chemokine 11	O14625	CXCL11	Yes	Yes
	C-X-C motif chemokine 13	O43927	CXCL13	Yes	Yes
	C-X-C motif chemokine 5	P42830	CXCL5	Yes	Yes
	C-X-C motif chemokine 9	Q07325	CXCL9	Yes	Yes
	Carbonic anhydrase 9	Q16790	CA9	Yes	Yes
	Caspase-8	Q14790	CASP8	Yes	Yes
	CD27 antigen	P26842	CD27	Yes	Yes
	CD40 ligand	P29965	CD40LG	Yes	Yes
	CD40L receptor	P25942	CD40	Yes	Yes
	CD70 antigen	P32970	CD70	Yes	Yes
	CD83 antigen	Q01151	CD83	Yes	Yes
	Cytotoxic and regulatory T-cell molecule	O95727	CRTAM	Yes	Yes
	Decorin	P07585	DCN	Yes	Yes
	Fas antigen ligand	P48023	FASLG	Yes	Yes
	Fibroblast growth factor 2	P09038	FGF2	No	No
	Fractalkine	P78423	CX3CL1	Yes	Yes
	Galectin-1	P09382	LGALS1	Yes	Yes
	Galectin-9	O00182	LGALS9	Yes	Yes
	Granzyme A	P12544	GZMA	Yes	Yes
	Granzyme B	P10144	GZMB	Yes	Yes
	Granzyme H	P20718	GZMH	Yes	Yes
	Heme oxygenase 1	P09601	HMOX1	Yes	Yes
	Hepatocyte growth factor	P14210	HGF	Yes	Yes
	ICOS ligand	O75144	ICOSLG	Yes	Yes
	Interferon beta	P01574	IFNB1	No	No
	Interferon gamma	P01579	IFNG	No	No
	Interleukin-1 alpha	P01583	IL1A	No	No
	Interleukin-10	P22301	IL10	Yes	Yes
	Interleukin-12	P29459, P29460	IL12A/IL12B	Yes	Yes
	Interleukin-12 receptor subunit beta-1	P42701	IL12RB1	Yes	Yes
	Interleukin-13	P35225	IL13	No	No
	Interleukin-18	Q14116	IL18	Yes	Yes
	Interleukin-2	P60568	IL2	No	No
	Interleukin-21	Q9HBE4	IL21	No	No
	Interleukin-33	O95760	IL33	No	No
	Interleukin-35	Q14213, P29459	IL12A/EBI3	No	No
	Interleukin-4	P05112	IL4	No	No
	Interleukin-5	P05113	IL5	No	No
	Interleukin-6	P05231	IL6	Yes	Yes
	Interleukin-7	P13232	IL7	Yes	Yes
	Interleukin-8	P10145	CXCL8	Yes	Yes
	Latency-associated peptide
	transforming growth factor beta-1	P01137	TGFB1	Yes	Yes
	Lysosome-associated membrane glycoprotein 3 Q	Q9UQV4	LAMP3	Yes	Yes
	Macrophage colony-stimulating factor 1	P09603	CSF1	Yes	Yes
	Macrophage metalloproteinase-12	P39900	MMP12	Yes	Yes
	Matrix metalloproteinase-7	P09237	MMP7	Yes	Yes
	MHC class I polypeptide-related sequence A/B	Q29983, Q29980	MICA/MICB	Yes	Yes
	Natural cytotoxicity triggering receptor 1	O76036	NCR1	Yes	Yes
	Natural killer cells antigen CD94	Q13241	KLRD1	Yes	Yes
	Nitric oxide synthase, endothelial	P29474	NOS3	No	No
	Placenta growth factor	P49763	PGF	Yes	Yes
	Platelet-derived growth factor subunit B P	P01127	PDGFB	Yes	Yes
	Pleiotropin	P21246	PTN	Yes	Yes
	Pro-epidermal growth factor	P01133	EGF	Yes	Yes
	Programmed cell death 1 ligand 1	Q9NZQ7	CD274	Yes	Yes
	Programmed cell death 1 ligand 2	Q9BQ51	PDCD1LG2	Yes	Yes
	Programmed cell death protein 1	Q15116	PDCD1	Yes	Yes
	Natural killer cell receptor 2B4	Q9BZW8	CD244	Yes	Yes
	Stromal cell-derived factor 1	P48061	CXCL12	No	No
	T-cell surface glycoprotein CD4	P01730	CD4	Yes	Yes
	T-cell surface glycoprotein CD5	P06127	CD5	Yes	Yes
	T-cell surface glycoprotein CD8 alpha chain	P01732	CD8A	Yes	Yes
	T-cell-specific surface glycoprotein CD28	P10747	CD28	Yes	Yes
	TNF-related apoptosis-inducing ligand	P50591	TNFSF10	Yes	Yes
	Tumour necrosis factor	P01375	TNF	No	No
	Tumour necrosis factor ligand superfamily member 12	O43508	TNFSF12	Yes	Yes
	Tumour necrosis factor ligand superfamily member 14	O43557	TNFSF14	Yes	Yes
	Tumour necrosis factor receptor superfamily member 12A	Q9NP84	TNFRSF12A	Yes	Yes
	Tumour necrosis factor receptor superfamily member 21	O75509	TNFRSF21	Yes	Yes
	Tumour necrosis factor receptor superfamily member 4	P43489	TNFRSF4	Yes	Yes
	Tumour necrosis factor receptor superfamily member 9	Q07011	TNFRSF9	Yes	Yes
	Vascular endothelial growth factor A	P15692	VEGFA	Yes	Yes
	Vascular endothelial growth factor C	P49767	VEGFC	Yes	Yes
	Vascular endothelial growth factor receptor 2	P35968	KDR	Yes	Yes

## Sheet: Table S1
Table S1. Change in plasma levels during treatment with MAP-Kinase inhibitors analysed with PEA.
	Values of log2-FC > 0 is increase in plasma levels, whereas log2-FC < 0 is decrease in plasma levels during treatment.
	The p values are obtained with a two-sided paired t test, comparing treatment to pre-treatment samples. The q values are adjusted p values with FDR correction for multiple testing.
	The effect size is calculated with Cohen’s d; correction of the effect size is provided with Hedge's g
	Abbreviations: log2-FC = log2 fold change, min = lowest value, max = highest value, SD - standard deviation, df - degrees of freedom.					Abbreviations: log2-FC = log2 fold change, min = lowest value, max = highest value, SD - standard deviation, df - degrees of freedom.
	Protein	mean log2-FC	SD	min	max	t	df	p	q	Cohen d	Hedges' g
	CXCL10	1.16686	1.877	-3.08417	4.68675	2.98138	22	0.00688509	0.0481956	0.621662	0.630899
	CXCL11	1.01077	1.68189	-2.84634	3.87083	2.88216	22	0.00865214	0.0547956	0.600973	0.670126
	CXCL9	0.881052	1.19271	-1.31211	3.04284	3.54267	22	0.00182696	0.023446	0.738698	0.527191
	IL18	0.806075	0.983004	-0.540564	2.86985	3.93264	22	0.000710698	0.0136809	0.820012	0.975176
	GZMB	0.730166	1.26858	-0.943608	4.55778	2.76037	22	0.0114159	0.0557722	0.575577	0.692971
	GZMH	0.723784	1.21671	-1.29219	4.85313	2.8529	22	0.00925121	0.0547956	0.59487	0.802133
	FASLG	0.686922	0.809301	-0.987116	2.52198	4.07063	22	0.000507712	0.0130313	0.848784	0.925604
	IL12A; IL12B	0.626457	1.24035	-1.06446	3.90345	2.42221	22	0.0241142	0.0977262	0.505066	0.406846
	CRTAM	0.564745	0.907155	-1.59807	2.95396	2.98562	22	0.00681792	0.0481956	0.622545	0.657353
	KLRD1	0.562476	0.636564	-0.631846	2.64225	4.23766	22	0.000337658	0.0130313	0.883613	0.746689
	TNFSF12	0.483331	0.635457	-0.371825	2.47128	3.64772	22	0.00141842	0.0218437	0.760603	1.04496
	GZMA	0.4733	0.701488	-0.576139	2.16747	3.23579	22	0.00379756	0.0324902	0.674709	0.77689
	CD8A	0.462614	0.799026	-0.803582	2.79606	2.77665	22	0.0110029	0.0557722	0.578973	0.487489
	CD244	0.453626	0.516938	-0.613306	1.24403	4.20847	22	0.000362619	0.0130313	0.877527	0.823513
	HMOX1	0.449483	0.621497	-0.876545	1.50228	3.46847	22	0.00218303	0.0240133	0.723226	0.922142
	CCL8	0.386819	0.693684	-0.970068	1.63598	2.6743	22	0.0138539	0.0592637	0.557629	0.44421
	LGALS9	0.207792	0.366316	-0.491111	0.950676	2.72042	22	0.012492	0.0565814	0.567248	0.419642
	MICA; MICB	-0.465424	0.76756	-1.87857	0.815847	-2.77873	20	0.011589	0.0557722	0.606368	0.27813
	ADGRG1	-0.497475	0.731476	-1.89489	0.895848	-3.26163	22	0.00357251	0.0324902	0.680097	0.260313

## Sheet: Table S2
Table S2. Pre-treatment protein plasma levels of responders and non-responders to MAPK inhibitors analysed with PEA.
	Values of log2-FC > 0 is increase in plasma levels, whereas log2-FC < 0 is decrease in plasma levels during treatment.
	The p values are obtained with a two-sided t test, comparing pre-treatment levels between responders (CR, PR, SD) to non-responders. The q values are adjusted p values with FDR correction for multiple testing.
	Abbreviations: log2-FC = log2 fold change, SE - standard error of he mean, df - degrees of freedom.
	Protein	mean log2-FC	SE	t	df	p	q
	CXCL1	1.15551	0.354554	3.25905	19.9979	0.0039288	0.231604
	CD28	0.548337	0.182472	3.00504	18.8944	0.00731201	0.231604
	LGALS1	0.362593	0.112442	3.22471	10.0695	0.00902355	0.231604
	IL7	0.784623	0.30594	2.56463	19.9999	0.0184857	0.29424
	CRTAM	0.757787	0.29454	2.57279	18.1022	0.0191065	0.29424
	CD27	0.563998	0.227402	2.48018	17.5084	0.0235556	0.29729
	CXCL9	1.34693	0.591507	2.27711	19.8989	0.0339752	0.29729
	CD70	0.710865	0.307468	2.312	12.2593	0.0389125	0.29729
	CXCL5	1.75596	0.788316	2.22748	16.7486	0.0399308	0.29729
	CCL7	0.717894	0.332645	2.15814	19.9377	0.0432922	0.29729
	PTN	1.18572	0.539847	2.19641	14.8866	0.0443261	0.29729
	IL12A; IL12B	1.59264	0.688947	2.31171	8.47662	0.047806	0.29729

## Sheet: Table S3
Table S3. Log2-FC in protein plasma levels between responders and non-responders to MAPK inhibitors analysed with PEA.
	Values of log2-FC > 0 is increase in plasma levels, whereas log2-FC < 0 is decrease in plasma levels during treatment.
	The p values are obtained with a two-sided t test, comparing log2-FC protein plasma levels between responders (CR, PR, SD) to non-responders. The q values are adjusted p values with FDR correction for multiple testing.
	Abbreviations: log2-FC = log2 fold change, SE - standard error of he mean, df - degrees of freedom.
	Protein	mean log2-FC	SE	t	df	p	q
	ADGRG1	-0.688995	0.297085	-2.31918	12.5753	0.0379198	0.893366
	CXCL1	-1.28734	0.574456	-2.24098	12.2997	0.0442107	0.893366
	CXCL5	-1.7509	0.753773	-2.32285	14.6119	0.0350682	0.893366

## Sheet: Table S4
Table S4. Change in plasma levels during treatment with BRAF inhibitors analysed with PEA.
	Values of log2-FC > 0 is increase in plasma levels, whereas log2-FC < 0 is decrease in plasma levels during treatment.
	The p values are obtained with a two-sided paired t test, comparing treatment to pre-treatment samples. The q values are adjusted p values with FDR correction for multiple testing.
	The effect size is calculated with Cohen’s d; correction of the effect size is provided with Hedge's g
	Abbreviations: log2-FC = log2 fold change, min = lowest value, max = highest value, SD - standard deviation, df - degrees of freedom.
	Protein	mean log2-FC	SD	min	max	t	df	p	q	Cohen d	Hedges' g
	CXCL10	1.7249	1.58149	-0.409913	4.68675	4.08095	13	0.0012987	0.0166666	0.965555	1.09068
	CCL13	1.43317	1.25965	-0.199595	4.15862	4.25707	13	0.000934834	0.015462	1.05432	1.13775
	CXCL11	1.37796	1.11622	-0.595655	3.62544	4.61902	13	0.000480794	0.0123404	1.12705	1.23448
	CXCL9	1.09579	1.19869	-0.561633	3.04284	3.42046	13	0.00455955	0.0333491	0.76363	0.914156
	GZMB	1.07142	1.48544	-0.943608	4.55778	2.69877	13	0.0182366	0.0585089	0.852787	0.721278
	IL12A; IL12B	1.02941	1.33636	-1.06446	3.90345	2.88223	13	0.0128383	0.052029	0.561028	0.770309
	FASLG	0.983148	0.788247	0.0748739	2.52198	4.66682	13	0.000440887	0.0123404	1.18791	1.24726
	CCL17	0.94507	1.25185	-1.48313	2.67082	2.82472	13	0.0143349	0.0529559	0.606843	0.754937
	GZMH	0.893354	1.45398	-1.29219	4.85313	2.29895	13	0.0387341	0.0945415	0.886924	0.614421
	CRTAM	0.878629	0.846938	-0.119307	2.95396	3.88166	13	0.00189066	0.0191866	1.29872	1.03742
	CD40LG	0.848009	1.16546	-0.7459	3.85912	2.72249	13	0.01743	0.0583525	0.603425	0.727615
	CXCL13	0.827683	0.734095	-0.0133793	2.14243	4.21867	13	0.00100402	0.015462	0.64124	1.12749
	MMP12	0.793854	1.26161	-0.926746	2.86531	2.35439	13	0.0349388	0.0896763	0.413899	0.629238
	CD8A	0.76821	0.823529	-0.485438	2.79606	3.49032	13	0.0039874	0.0333491	0.778743	0.932827
	PDCD1 / PD-1	0.700448	0.984981	-0.472706	2.48133	2.6608	13	0.0196048	0.0603829	0.913029	0.711128
	IL18	0.686479	0.992048	-0.488841	2.86985	2.58916	13	0.0224631	0.0619756	0.853111	0.691982
	CCL19	0.683299	1.11583	-0.415204	3.25616	2.29127	13	0.03929	0.0945415	0.565871	0.612367
	KLRD1	0.660959	0.641738	0.0555795	2.64225	3.85372	13	0.00199341	0.0191866	0.956665	1.02995
	GZMA	0.627101	0.750117	-0.145972	2.16747	3.12804	13	0.00800286	0.0411777	0.92153	0.836005
	TNFSF12	0.612834	0.708003	-0.0757873	2.47128	3.23871	13	0.00646724	0.0411777	1.31643	0.865582
	CD244	0.581228	0.448638	-0.143969	1.24403	4.84747	13	0.00031859	0.0123404	1.21297	1.29554
	CD5	0.578065	0.687652	-0.291568	2.21633	3.14537	13	0.0077403	0.0411777	0.922753	0.840636
	NCR1	0.531838	0.705454	-0.151997	2.67794	2.82081	13	0.0144425	0.0529559	0.619779	0.753894
	CD83	0.510912	0.611373	-0.0153928	2.36324	3.12683	13	0.00802164	0.0411777	0.852678	0.83568
	CCL8	0.460444	0.567977	-0.403289	1.63598	3.03326	13	0.00960436	0.0426312	0.494244	0.810673
	CD40	0.425762	0.608442	-0.600769	1.65001	2.61825	13	0.0212566	0.0619756	0.746414	0.699757
	TNFSF10	0.418788	0.461195	-0.29787	1.32579	3.39761	13	0.00476416	0.0333491	1.3162	0.908049
	HMOX1	0.41636	0.568982	-0.317032	1.41697	2.738	13	0.0169212	0.0583525	0.796178	0.731763
	CD28	0.349509	0.481656	-0.314612	1.42927	2.61634	12	0.0225366	0.0619756	0.859173	0.725642
	CD4	0.294861	0.366041	-0.202982	0.932371	3.01406	13	0.00996573	0.0426312	0.947267	0.805542
	LGALS9	0.225215	0.34927	-0.173503	0.950676	2.41268	13	0.0313318	0.0831914	0.504076	0.644817
	KDR	0.138898	0.171284	-0.160978	0.376419	3.03418	13	0.00958742	0.0426312	0.649123	0.810918

## Sheet: Table S5
Table S5. Change in plasma levels during treatment with MAP-Kinase inhibitors analysed with HiRIEF LC-MS/MS.
	Values of log2-FC > 0 is increase in plasma levels, whereas log2-FC < 0 is decrease in plasma levels during treatment.
	The p values are obtained with a two-sided paired t test, comparing treatment to pre-treatment samples. The q values are adjusted p values with FDR correction for multiple testing.
	The effect size is calculated with Cohen’s d; correction of the effect size is provided with Hedge's g
	Abbreviations: log2-FC = log2 fold change, min = lowest value, max = highest value, SD - standard deviation, df - degrees of freedom.
	Protein	mean log2-FC	SD	min	max	t	df	p	q	Cohen d	Hedges' g
	CPB1	0.715343	0.241654	0.209914	1.06898	-8.8806	8	2.04408e-05	0.0237113	2.9602	1.86343
	PNLIP	0.684102	0.392919	0.0278317	1.27635	-5.22323	8	0.00079943	0.309113	1.74108	0.753062
	AMY2A	0.414157	0.279353	0.0109306	0.833112	-4.44768	8	0.00214592	0.416527	1.48256	0.477468
	FTL	0.395883	0.50323	-0.702444	0.855427	-2.36005	8	0.0459543	0.627337	0.786685	0.437002
	CECR1	0.328774	0.42153	-0.282043	1.02532	-2.33987	8	0.0474256	0.627337	0.779955	0.490542
	PRSS1	0.291512	0.233534	-0.040074	0.605724	-3.74479	8	0.00566634	0.438197	1.24826	0.77332
	ADIPOQ	0.27469	0.285235	-0.1336	0.783305	-2.88909	8	0.0202273	0.534823	0.963031	0.407675
	HABP2	0.270861	0.192508	0.0125449	0.65416	-4.22104	8	0.00291169	0.416527	1.40701	1.36275
	NUCB1	0.234863	0.198285	0.00521798	0.642047	-3.55341	8	0.00747222	0.446344	1.18447	0.81068
	FGG	0.227518	0.176115	-0.00554237	0.594847	-3.65397	7	0.00813499	0.446344	1.29187	0.25957
	AMBP	0.221155	0.207249	0.0098686	0.55007	-2.61384	5	0.0474495	0.627337	1.06709	0.669418
	PDCD1LG2	0.220942	0.198053	-0.142044	0.515686	-3.34672	8	0.0101296	0.462125	1.11557	0.957929
	SERPINA6	0.219383	0.132183	0.0313003	0.446141	-4.97905	8	0.00108077	0.313424	1.65968	1.05819
	F13A1	0.217647	0.185729	-0.0100968	0.448354	-3.51556	8	0.00789705	0.446344	1.17185	0.711289
	NCAM1	0.211198	0.172267	-0.0484399	0.423544	-3.24368	6	0.0176053	0.510553	1.226	1.0643
	SERPING1	0.20761	0.21969	-0.142277	0.471324	-2.83504	8	0.021979	0.54246	0.945014	0.958446
	CFHR2	0.205778	0.201607	-0.290253	0.409551	-3.06207	8	0.0155337	0.510553	1.02069	0.357429
	GGH	0.190017	0.203481	-0.0530636	0.48457	-2.80149	8	0.0231445	0.542591	0.933831	0.846134
	GUSB	0.187063	0.183429	-0.00984897	0.503324	-2.69817	6	0.0356629	0.626803	1.01981	0.397517
	ERAP2	0.169874	0.200444	-0.109838	0.543671	-2.54246	8	0.0345781	0.620742	0.847487	0.192624
	GPX3	0.154263	0.115409	0.0116438	0.377606	-4.00998	8	0.00389519	0.416527	1.33666	0.63572
	FGG	0.148653	0.179165	-0.120255	0.382484	-2.4891	8	0.0375749	0.627337	0.8297	0.195971
	ANGPTL6	0.145648	0.166424	-0.0501645	0.38867	-2.62548	8	0.0303909	0.597516	0.875159	0.372546
	AGRN	0.13844	0.16829	-0.0829816	0.441732	-2.46788	8	0.0388387	0.627337	0.822626	0.49454
	GPD1	0.130849	0.147296	-0.117627	0.298735	-2.66503	8	0.0285818	0.592052	0.888342	0.331789
	RECK	0.126321	0.161992	-0.073158	0.39762	-2.3394	8	0.0474604	0.627337	0.779799	0.447696
	GP1BA	0.12265	0.122126	-0.0587939	0.302343	-3.01287	8	0.0167401	0.510553	1.00429	0.410603
	LRP1	0.102392	0.106849	-0.0222996	0.345198	-2.87486	8	0.020674	0.534823	0.958287	0.43772
	STAB1	0.0983012	0.11141	-0.109465	0.2786	-2.64701	8	0.029392	0.594362	0.882336	0.503248
	C6	-0.0707015	0.0685474	-0.160776	0.025586	3.09428	8	0.0147934	0.510553	1.03143	0.559289
	VTN	-0.109618	0.125949	-0.26743	0.0900544	2.61101	8	0.0310817	0.600913	0.870335	0.560335
	EXT1	-0.110103	0.142705	-0.417962	0.0428251	2.31464	8	0.0493304	0.627337	0.771547	0.434235
	TNN	-0.113534	0.0781765	-0.201558	0.0327516	4.35682	8	0.00242297	0.416527	1.45227	0.357582
	CPB2	-0.114538	0.112855	-0.228312	0.111188	3.04473	8	0.0159483	0.510553	1.01491	0.757387
	MANBA	-0.119002	0.124222	-0.293389	0.0954229	2.87395	8	0.0207031	0.534823	0.957982	0.813825
	EXT2	-0.11987	0.136222	-0.288035	0.163055	2.6399	8	0.0297181	0.594362	0.879966	0.512159
	DAG1	-0.130532	0.13054	-0.345692	0.107602	2.99983	8	0.0170762	0.510553	0.999943	0.381025
	PRSS23	-0.140038	0.122848	-0.361537	0.00807602	3.4198	8	0.00909065	0.446344	1.13993	0.614207
	FAM3C	-0.143338	0.168208	-0.386392	0.10462	2.55643	8	0.0338342	0.620742	0.852144	0.509439
	CRHBP	-0.147032	0.153555	-0.382746	0.0857827	2.87255	8	0.0207475	0.534823	0.957517	0.891573
	NDST1	-0.148471	0.130652	-0.40422	0.0702549	3.40915	8	0.00923469	0.446344	1.13638	0.781424
	GDF2	-0.149214	0.112558	-0.335362	0.03417	3.977	8	0.00407877	0.416527	1.32567	0.338968
	GHR	-0.160035	0.203125	-0.328915	0.330618	2.3636	8	0.0457005	0.627337	0.787868	0.176965
	F9	-0.161409	0.11757	-0.353865	0.0648866	4.11864	8	0.0033505	0.416527	1.37288	0.796576
	GSN	-0.161625	0.155474	-0.386919	0.0528448	3.11868	8	0.0142571	0.510553	1.03956	0.515358
	PTGDS	-0.164179	0.154962	-0.429438	0.0754352	3.17845	8	0.0130279	0.501775	1.05948	0.474632
	F5	-0.16526	0.185713	-0.390086	0.117701	2.66959	8	0.0283802	0.592052	0.889864	0.636287
	CD58	-0.165749	0.128123	-0.374308	0.0331205	3.88103	8	0.00466797	0.416527	1.29368	0.512139
	CDH2	-0.169219	0.199074	-0.506736	0.180173	2.55009	8	0.0341697	0.620742	0.850031	0.403498
	CTGF	-0.171006	0.160143	-0.381591	0.0587145	3.20349	8	0.0125463	0.501775	1.06783	0.3137
	OGN	-0.174214	0.141835	-0.365232	0.00432449	3.68488	8	0.00617557	0.446344	1.22829	0.382434
	ROBO1	-0.17646	0.206009	-0.618681	0.125756	2.56968	8	0.0331438	0.620742	0.856561	0.266555
	TNC	-0.185766	0.186322	-0.463733	0.0464763	2.99105	8	0.0173061	0.510553	0.997018	0.787062
	FAP	-0.195999	0.231616	-0.627072	0.0664319	2.53867	8	0.0347829	0.620742	0.846222	0.637962
	IL1RAP	-0.19703	0.143962	-0.393213	0.0007203	4.10588	8	0.00340996	0.416527	1.36863	0.556472
	OLFML3	-0.197643	0.0607419	-0.277572	-0.0967477	7.97017	5	0.000501614	0.290936	3.25381	0.919093
	GSS	-0.218033	0.272365	-0.832628	0.0622276	2.40156	8	0.0430717	0.627337	0.80052	0.59589
	GFRA2	-0.229006	0.209358	-0.479827	0.0894126	2.89405	6	0.0275476	0.592052	1.09385	0.553685
	BMP1	-0.233293	0.284514	-0.580741	0.347601	2.45991	8	0.0393242	0.627337	0.819971	0.504205
	LDHB	-0.234647	0.282756	-0.625099	0.155563	2.48956	8	0.0375477	0.627337	0.829855	0.513786
	IL1R2	-0.247932	0.223247	-0.498097	0.178095	3.33171	8	0.010358	0.462125	1.11057	0.734322
	EPHA1	-0.257684	0.202347	-0.55307	0.0511061	3.82043	8	0.00508659	0.42146	1.27348	0.941415
	AKAP12	-0.26094	0.333044	-0.785158	0.277693	2.3505	8	0.0466447	0.627337	0.783501	0.742852
	CDON	-0.266205	0.117857	-0.473263	-0.18973	5.05065	4	0.00722781	0.446344	2.25872	0.89937
	ANG	-0.271717	0.303628	-0.921582	0.146998	2.68471	8	0.027723	0.592052	0.894903	0.543587
	USP14	-0.278197	0.290589	-0.628707	0.280618	2.53293	6	0.0445035	0.627337	0.957357	1.01893
	AFM	-0.28583	0.344206	-0.822631	0.357124	2.49121	8	0.0374514	0.627337	0.830404	0.743795
	IL13RA1	-0.293342	0.314852	-0.876148	0.128821	2.79505	8	0.0233757	0.542591	0.931682	1.47314
	DDT	-0.319645	0.345115	-1.02068	-0.040055	2.4505	6	0.0497573	0.627337	0.9262	0.825373
	CD1C	-0.322028	0.305792	-0.903	0.0416886	3.15928	8	0.0134095	0.501775	1.05309	0.730174
	PDCD6	-0.324587	0.357653	-1.07614	0.0192229	2.72264	8	0.0261416	0.58316	0.907547	0.261726
	VAT1	-0.347012	0.298004	-0.894094	-0.00472522	3.49337	8	0.00815801	0.446344	1.16446	1.1885
	THOP1	-0.365599	0.2632	-0.758283	-0.0656993	3.40248	5	0.0191993	0.534823	1.38906	0.844222
	INHBC	-0.368425	0.33669	-0.674563	0.456745	3.28277	8	0.0111416	0.477545	1.09426	0.978298
	PABPC1	-0.371444	0.273796	-0.780524	-0.0446324	3.03356	4	0.0386455	0.627337	1.35665	0.92137
	CDH19	-0.375467	0.36774	-0.992847	0.0594578	2.88786	7	0.0233876	0.542591	1.02101	0.755575
	PSMB7	-0.405861	0.408241	-1.01999	0.183094	2.98251	8	0.0175331	0.510553	0.994171	0.88923
	PLS3	-0.438603	0.335063	-1.17265	-0.0791137	3.92706	8	0.00437475	0.416527	1.30902	1.56629
	NPPA	-0.446987	0.576197	-1.21071	0.733274	2.32726	8	0.048368	0.627337	0.775754	0.710034
	PTPRZ1	-0.498411	0.458658	-1.37044	0.109924	3.26002	8	0.0115269	0.477545	1.08667	0.496148
	LIPG	-0.504323	0.374046	-1.22202	-0.199131	3.30263	5	0.0214135	0.539992	1.34829	0.900029
	CHI3L1	-0.534595	0.465862	-1.46425	-0.011294	3.44262	8	0.00878984	0.446344	1.14754	0.746915
	LMNA	-0.698451	0.766027	-2.43852	-0.0311193	2.73535	8	0.0256329	0.583022	0.911783	0.81612
	CHL1	-0.814442	0.846101	-2.42247	0.092815	2.54675	6	0.0436813	0.627337	0.962583	0.497305

## Sheet: Table S6
Table S6.Proteins' pre-treatment levels associated with progression free survival (PFS), after adjustment for response, age, sex, and abnormal LDH levels.
	Cox proportional hazards models. Higher levels of all the proteins are associated with shorter PFS
	Abbreviations: beta = estimate log coefficient of the HR; HR = hazard ratio; low_CI = lower 95% confidence interval; upp_CI = upper 95% confidence interval;
		LRT = likelihood ratio test value; p_coeff = p value of the coefficient; p = p value corresponding to the LRT value; q = FDR adjusted p value
	Protein	beta	HR	low_CI	upp_CI	LRT	p_coeff	p	q
	CSF1	2.9	18	1.5	220	30.2	0.0211134	1.37e-05	0.0001617
	LGALS1	2.6	14	1.3	150	29	0.0307315	2.3e-05	0.0001617
	DCN	2.3	10	1.4	77	29.1	0.0230386	2.22e-05	0.0001617
	CCL3	1.7	5.6	1.5	22	33.2	0.0116558	3.36e-06	0.0001617
	FASLG	1.3	3.9	1.2	13	30.8	0.0258764	1.02e-05	0.0001617
	CCL4	1.1	3.1	1.2	7.8	31.2	0.0190171	8.63e-06	0.0001617
	CCL2	1.1	2.9	1.2	6.9	30.4	0.0150537	1.21e-05	0.0001617
	TNFSF14	1	2.7	1.3	5.9	31	0.010512	9.31e-06	0.0001617
	CASP8	1	2.7	1.1	6.5	29	0.0260759	2.33e-05	0.0001617
	CCL7	0.75	2.1	1.1	3.9	29.2	0.0195355	2.15e-05	0.0001617
	MMP12	0.61	1.8	1.1	3.1	29.5	0.024867	1.84e-05	0.0001617
	CCL19	0.58	1.8	1	3.1	28	0.0446287	3.67e-05	0.000203793
	HGF	0.55	1.7	1	3	27.8	0.044759	4.04e-05	0.000203793
	CXCL10	0.46	1.6	1	2.5	28.8	0.0367989	2.52e-05	0.0001617
	CCL13	0.49	1.6	1	2.7	27.4	0.0473773	4.73e-05	0.000203793
